# Supplementary material for: Clinical development of tacrolimus-resistant regulatory T cells to enable simultaneous immunosuppression and immune regulation
Source: Mol Ther Adv. 2026 Apr 9;34(2):201735. doi: 10.1016/j.omta.2026.201735 (PMC13175770; doi:10.1016/j.omta.2026.201735)
Supplement: Table S4. Database comparison of differentially expressed CITEseq genes in FKBP12KO-Treg and TregWT [file mmc2.xlsx]

## Sheet: Table S4
Category	Term	Count	%	PValue	Genes	List Total	Pop Hits	Pop Total	Fold Enrichment	Bonferroni	Benjamini	FDR
KEGG_PATHWAY	hsa04060:Cytokine-cytokine receptor interaction	10	7692307692307690	485	IL10, IL4, IL22, IL3, CXCL10, IL5, IL23R, IL13, CXCR5, CCL1	11	298	8840	2.69677e+16	223000	223000	15500
INTERPRO	IPR009079:4_helix_cytokine-like_core	6	4615384615384610	1060000	IL10, IL4, IL22, IL3, IL5, IL13	13	57	20607	1668582995951410	3800000	3800000	3800000
UP_KW_MOLECULAR_FUNCTION	KW-0202~Cytokine	8	6153846153846150	220000	IL10, IL4, IL22, IL3, CXCL10, IL5, IL13, CCL1	13	196	11889	3.73281e+16	19800000	198000	198000
KEGG_PATHWAY	hsa05321:Inflammatory bowel disease	6	4615384615384610	450000	IL10, IL4, IL22, IL5, IL23R, IL13	11	65	8840	7418181818181810	2070000000	1040000000	72000000
KEGG_PATHWAY	hsa04630:JAK-STAT signaling pathway	7	5384615384615380	8500000	IL10, IL4, IL22, IL3, IL5, IL23R, IL13	11	168	8840	3.34848e+16	39100000	1300000000	9070000
KEGG_PATHWAY	hsa05310:Asthma	5	3846153846153840	256000000	IL10, IL4, IL3, IL5, IL13	11	31	8840	1.29619e+16	11800000000	294000000	2050000000
GOTERM_MF_DIRECT	GO:0005125~cytokine activity	6	4615384615384610	74700000	IL10, IL4, IL22, IL3, IL5, IL13	13	195	19304	4568994082840230	3890000000	3890000000	3890000000
REACTOME_PATHWAY	R-HSA-449147~Signaling by Interleukins	8	6153846153846150	1610000000	IL10, IL4, IL22, IL3, CXCL10, IL5, IL23R, IL13	13	473	11091	1.44297e+16	118000000000	11800000000	10300000000
GOTERM_CC_DIRECT	GO:0005576~extracellular region	10	7692307692307690	1720000000	IL10, IL4, IL22, IL3, CXCL10, IL5, CD160, IL13, IGF2, CCL1	13	2101	20887	7647274191776810	3100000000	31000000000	31000000000
BIOCARTA	h_cytokinePathway:Cytokine Network	5	3846153846153840	3740000000	IL10, IL4, IL3, IL5, IL13	7	22	1623	5269480519480510	7860000000	39300000000	39300000000
BIOCARTA	h_dcPathway:Dendritic cells in regulating TH1 and TH2 Development	5	3846153846153840	3740000000	IL10, IL4, IL3, IL5, IL13	7	22	1623	5269480519480510	7860000000	39300000000	39300000000
UP_KW_CELLULAR_COMPONENT	KW-0964~Secreted	10	7692307692307690	88600000	IL10, IL4, IL22, IL3, CXCL10, IL5, CD160, IL13, IGF2, CCL1	13	2180	17942	6330980945659840	4430000000	4430000000	4430000000
BIOCARTA	h_inflamPathway:Cytokines and Inflammatory Response	5	3846153846153840	12100000000	IL10, IL4, IL3, IL5, IL13	7	29	1623	3.99754e+16	25300000000	8450000000	8450000000
GOTERM_MF_DIRECT	GO:0008083~growth factor activity	5	3846153846153840	24200000000	IL10, IL4, IL3, IL5, IGF2	13	165	19304	44997668997669	12600000000	6280000000	6280000000
GOTERM_CC_DIRECT	GO:0005615~extracellular space	9	6923076923076920	2750000000	IL10, IL4, IL22, IL3, CXCL10, IL5, IL13, IGF2, CCL1	13	2033	20887	7112754928298450	495000000000	247000000000	247000000000
GOTERM_BP_DIRECT	GO:0006954~inflammatory response	6	4615384615384610	3060000000	IL22, CXCL10, IL5, IL23R, IL13, CCL1	13	422	19734	2.15829e+16	84000000000	738000000000	68400000000
REACTOME_PATHWAY	R-HSA-1280215~Cytokine Signaling in Immune system	8	6153846153846150	5050000000	IL10, IL4, IL22, IL3, CXCL10, IL5, IL23R, IL13	13	786	11091	8683499706400470	3690000000000	18400000000	1620000000000
GOTERM_BP_DIRECT	GO:0006955~immune response	6	4615384615384610	7340000000	IL10, IL4, IL3, IL5, IL13, CXCR5	13	505	19734	1.80356e+16	0.002017521835727676	738000000000	68400000000
GOTERM_BP_DIRECT	GO:0042531~positive regulation of tyrosine phosphorylation of STAT protein	4	3076923076923070	8050000000	IL4, IL3, IL23R, IL13	13	67	19734	906268656716418	0.002211635767839004	738000000000	68400000000
REACTOME_PATHWAY	R-HSA-168256~Immune System	10	7692307692307690	32300000000	IL10, FKBP1A, IL4, IL22, IL3, CXCL10, IL5, CD160, IL23R, IL13	13	2054	11091	4153621451576660	0.0023527486272645337	785000000000	688000000000
UP_SEQ_FEATURE	CARBOHYD:N-linked (GlcNAc...) asparagine	10	7692307692307690	34900000000	IL10, IL4, IL22, IL3, IL5, CD160, IL23R, IL13, CXCR5, CCL1	12	4422	20569	3.87626e+16	0.0015700679246376525	0.001571274340042267	0.001571274340042267
KEGG_PATHWAY	hsa04664:Fc epsilon RI signaling pathway	4	3076923076923070	52500000000	IL4, IL3, IL5, IL13	11	69	8840	4658761528326740	0.0024131673310502366	4830000000000	3360000000000
GOTERM_BP_DIRECT	GO:0050728~negative regulation of inflammatory response	4	3076923076923070	84800000000	IL10, IL4, IL22, IL13	13	147	19734	4130612244897950	0.0230543374958041	0.005830814016344317	0.00540675481515564
UP_KW_PTM	KW-1015~Disulfide bond	11	8461538461538460	88400000000	IL10, IL4, IL22, IL3, CXCL10, IL5, CD160, IL13, CXCR5, IGF2, CCL1	13	3906	14252	3.0874e+16	70700000000	70700000000	70700000000
GOTERM_BP_DIRECT	GO:0002639~positive regulation of immunoglobulin production	3	2.30769e+16	1180000000000	IL10, IL5, IL13	13	27	19734	1.68667e+16	0.031925366083911055	0.006488835902186441	0.006016920563845609
KEGG_PATHWAY	hsa04657:IL-17 signaling pathway	4	3076923076923070	137000000000	IL4, CXCL10, IL5, IL13	11	95	8840	3383732057416260	0.006265140941786318	915000000000	636000000000
KEGG_PATHWAY	hsa05200:Pathways in cancer	6	4615384615384610	153000000000	IL4, IL3, IL5, IL23R, IL13, IGF2	11	533	8840	9046563192904650	0.007010567151745528	915000000000	636000000000
KEGG_PATHWAY	hsa04061:Viral protein interaction with cytokine and cytokine receptor	4	3076923076923070	1590000000000	IL10, CXCL10, CXCR5, CCL1	11	100	8840	3214545454545450	0.00729359127725604	915000000000	636000000000
REACTOME_PATHWAY	R-HSA-6785807~Interleukin-4 and Interleukin-13 signaling	4	3076923076923070	185000000000	IL10, IL4, IL23R, IL13	13	108	11091	3.15983e+16	0.01343866343017519	0.0033821314459422107	0.0029651563361685136
BBID	35.Chemokines_EAE_Autoreactive_T_Cells	4	3076923076923070	1950000000000	IL10, IL4, IL5, IL13	8	8	388	24.25	0.005642215555549668	0.005462549961342284	0.004292003541054652
UP_KW_DOMAIN	KW-0732~Signal	11	8461538461538460	2190000000000	IL10, IL4, IL22, IL3, CXCL10, IL5, CD160, IL23R, IL13, IGF2, CCL1	13	4410	14597	2.80075e+16	0.0010942038551782218	0.0010946830826670478	0.0010946830826670478
GOTERM_BP_DIRECT	GO:2000352~negative regulation of endothelial cell apoptotic process	3	2.30769e+16	2350000000000	IL10, IL4, IL13	13	38	19734	1198421052631570	0.06269576054053494	0.010789955427523316	0.010005231396430711
UP_KW_MOLECULAR_FUNCTION	KW-0339~Growth factor	4	3076923076923070	2740000000000	IL4, IL3, IL5, IGF2	13	132	11889	2.77133e+16	0.0024590550887176876	0.0012308733957028485	0.0012308733957028485
GOTERM_BP_DIRECT	GO:0030890~positive regulation of B cell proliferation	3	2.30769e+16	3460000000000	IL4, IL5, IL13	13	46	19734	99.0	0.09069343829004739	0.013579508233352586	0.012591907634563308
BBID	88.Alternatively_Activated_APC	4	3076923076923070	561000000000	IL10, IL4, IL3, IL13	8	11	388	1.76364e+16	0.016152287614736194	0.007859110790195738	0.006175015620868079
UP_KW_PTM	KW-0325~Glycoprotein	11	8461538461538460	609000000000	IL10, IL4, IL22, IL3, IL5, CD160, IL23R, IL13, CXCR5, IGF2, CCL1	13	4813	14252	2505585833240100	0.0048651907378476356	0.002437788998845631	0.002437788998845631
KEGG_PATHWAY	hsa05330:Allograft rejection	3	2.30769e+16	79200000000	IL10, IL4, IL5	11	38	8840	6.3445e+16	0.035804681662974014	0.004049660663206581	0.0028171552439697953
GOTERM_BP_DIRECT	GO:0070098~chemokine-mediated signaling pathway	3	2.30769e+16	800000000000	CXCL10, CXCR5, CCL1	13	70	19734	6505714285714280	0.1975579271550194	0.027500944617755253	0.025500875918282144
SMART	SM00190:IL4_13	2	1.53846e+16	9350000000	IL4, IL13	6	2	10692	1782.0	0.003735171745645305	0.00374041498983108	0.00374041498983108
UP_KW_BIOLOGICAL_PROCESS	KW-0145~Chemotaxis	2	1.53846e+16	0.052284623214850605	CXCL10, CCL1	7	102	11450	3207282913165260	0.4155070575523566	0.261423116074253	0.261423116074253
GOTERM_BP_DIRECT	GO:0030183~B cell differentiation	2	1.53846e+16	0.05339027502650127	IL10, IL4	13	90	19734	3.37333e+16	0.9999997200925137	0.39681961168345536	0.36796000356102226
GOTERM_BP_DIRECT	GO:0050829~defense response to Gram-negative bacterium	2	1.53846e+16	0.05627833266017913	CD160, IL23R	13	95	19734	3.19579e+16	0.9999998791964378	0.40727740740919105	0.37765723232488624
GOTERM_BP_DIRECT	GO:0120162~positive regulation of cold-induced thermogenesis	2	1.53846e+16	0.05973333922491614	IL4, IL13	13	101	19734	3005940594059400	0.9999999559409309	0.42119662273979325	0.39056414108599014
REACTOME_PATHWAY	R-HSA-447115~Interleukin-12 family signaling	2	1.53846e+16	0.05998684335440707	IL10, IL23R	13	57	11091	2993522267206470	0.9890660509584789	0.29193597099144775	0.2559438649788035
KEGG_PATHWAY	hsa04151:PI3K-Akt signaling pathway	3	2.30769e+16	0.06054658287213616	IL4, IL3, IGF2	11	362	8840	6659969864389750	0.9434722732923543	0.16383193012460376	0.11397003834755043
UCSC_TFBS	CREL	5	3846153846153840	0.060733031806790315	IL10, IL4, CXCL10, IL13, IGF2	13	2703	20672	2941461054668600	0.999977770614214	1.0	1.0
GOTERM_BP_DIRECT	GO:0061844~antimicrobial humoral immune response mediated by antimicrobial peptide	2	1.53846e+16	0.06432197882322786	CXCL10, CCL1	13	109	19734	2.78532e+16	0.9999999885246025	0.44221360440969154	0.4100526149980776
GOTERM_BP_DIRECT	GO:0045893~positive regulation of DNA-templated transcription	3	2.30769e+16	0.06769969258883493	IL10, IL4, IL5	13	713	19734	6387096774193540	0.9999999957552459	0.4540833039495026	0.42105906366226603
UP_SEQ_FEATURE	CARBOHYD:O-linked (GalNAc...) threonine	2	1.53846e+16	0.07038998661099703	IL5, IGF2	12	136	20569	2.52071e+16	0.9625427671855729	1.0	1.0
GOTERM_BP_DIRECT	GO:0006935~chemotaxis	2	1.53846e+16	0.07116646031613587	CXCL10, CCL1	13	121	19734	2.50909e+16	0.9999999984762297	0.46597087111755625	0.4320820804908249
GOTERM_BP_DIRECT	GO:0016525~negative regulation of angiogenesis	2	1.53846e+16	0.0790936667381029	CXCL10, CD160	13	135	19734	2248888888888880	0.999999999855705	0.5058315896041464	0.46904383763293583
GOTERM_BP_DIRECT	GO:0032496~response to lipopolysaccharide	2	1.53846e+16	0.08134716440236783	IL23R, IL13	13	139	19734	2184172661870500	0.9999999999264402	0.5084197775147989	0.4714437936955409
KEGG_PATHWAY	hsa05140:Leishmaniasis	2	1.53846e+16	0.08380898821312509	IL10, IL4	11	77	8840	2.08737e+16	0.9821615450796923	0.21417852543354188	0.1489937568233335
BIOGRID_INTERACTION	2:alpha-2-macroglobulin(A2M)	2	1.53846e+16	0.08480871789675025	IL10, IL4	13	145	19712	2.09146e+16	0.9999999995559974	1.0	1.0
REACTOME_PATHWAY	R-HSA-5663202~Diseases of signal transduction by growth factor receptors and second messengers	3	2.30769e+16	0.08575723132524492	IL10, FKBP1A, IL22	13	459	11091	5576168929110100	0.9985628835000173	0.3618458020778368	0.31723467579426784
BBID	33.GProt-coupled_Rec_T_Cell_med_Inflamm	2	1.53846e+16	0.08744513836790255	CXCL10, CCL1	8	5	388	1.94e+16	0.9296100735946986	0.24295526909003207	0.1908934257135966
BBID	34.Chemokines_in_EAE	2	1.53846e+16	0.08744513836790255	CXCL10, CCL1	8	5	388	1.94e+16	0.9296100735946986	0.24295526909003207	0.1908934257135966
REACTOME_PATHWAY	R-HSA-500792~GPCR ligand binding	3	2.30769e+16	0.08867866987404883	CXCL10, CXCR5, CCL1	13	468	11091	5468934911242600	0.9988623148702614	0.3618458020778368	0.31723467579426784
GOTERM_BP_DIRECT	GO:0007204~positive regulation of cytosolic calcium ion concentration	2	1.53846e+16	0.09086824908138254	CXCR5, CCL1	13	156	19734	1.94615e+16	0.9999999999958085	0.5553059666084488	0.5149200781278344
REACTOME_PATHWAY	R-HSA-9700206~Signaling by ALK in cancer	2	1.53846e+16	0.09417904437642327	IL10, IL22	13	91	11091	1875063398140320	0.9992687051025686	0.3618458020778368	0.31723467579426784
REACTOME_PATHWAY	R-HSA-9725370~Signaling by ALK fusions and activated point mutants	2	1.53846e+16	0.09417904437642327	IL10, IL22	13	91	11091	1875063398140320	0.9992687051025686	0.3618458020778368	0.31723467579426784
UP_KW_BIOLOGICAL_PROCESS	KW-0395~Inflammatory response	2	1.53846e+16	0.09795082125688105	CXCL10, IL23R	7	195	11450	1.67766e+16	0.6433007842250972	0.32650273752293685	0.32650273752293685
BIOCARTA	h_nktPathway:Selective expression of chemokine receptors during T-cell polarization	2	1.53846e+16	0.0992953963485785	IL4, IL5	7	28	1623	1656122448979590	0.8887679266409064	0.23168925814668317	0.23168925814668317
GOTERM_BP_DIRECT	GO:0050731~positive regulation of peptidyl-tyrosine phosphorylation	3	2.30769e+16	0.0011493737195443503	IL3, IL5, IGF2	13	84	19734	5421428571428570	0.27112975843296017	0.03511975254163293	0.032565588720423255
INTERPRO	IPR018096:IL-4/IL-13_CS	2	1.53846e+16	0.0011643419274750427	IL4, IL13	13	2	20607	1.58515e+16	0.04107338630403168	0.013972103129700512	0.013972103129700512
INTERPRO	IPR001325:IL-4/IL-13	2	1.53846e+16	0.0011643419274750427	IL4, IL13	13	2	20607	1.58515e+16	0.04107338630403168	0.013972103129700512	0.013972103129700512
BIOCARTA	h_stemPathway:Regulation of hematopoiesis by cytokines	3	2.30769e+16	0.0011712009494656186	IL4, IL3, IL5	7	15	1623	4637142857142850	0.02430928598420745	0.0056124855330478285	0.0056124855330478285
KEGG_PATHWAY	hsa04672:Intestinal immune network for IgA production	3	2.30769e+16	0.001316650598107268	IL10, IL4, IL5	11	49	8840	4920222634508340	0.05880584718622017	0.006056592751293432	0.004213281913943258
BIOCARTA	h_gata3Pathway:GATA3 participate in activating the Th2 cytokine genes expression	3	2.30769e+16	0.0013363060792971019	IL4, IL5, IL13	7	16	1623	4.34732e+16	0.027690582466258995	0.0056124855330478285	0.0056124855330478285
KEGG_PATHWAY	hsa05320:Autoimmune thyroid disease	3	2.30769e+16	0.0015390876918740237	IL10, IL4, IL5	11	53	8840	4.54889e+16	0.06840077417046875	0.006436184893291372	0.004477346012724433
GOTERM_CC_DIRECT	GO:0009897~external side of plasma membrane	4	3076923076923070	0.0016488094787702222	CXCL10, IL23R, IL13, CXCR5	13	429	20887	1.49808e+16	0.029266264129145014	0.009892856872621333	0.009892856872621333
REACTOME_PATHWAY	R-HSA-380108~Chemokine receptors bind chemokines	3	2.30769e+16	0.0017743449986740763	CXCL10, CXCR5, CCL1	13	59	11091	4338070404172090	0.12159036016063762	0.025905436980641513	0.022711615983028177
GOTERM_BP_DIRECT	GO:1903660~negative regulation of complement-dependent cytotoxicity	2	1.53846e+16	0.001823245945208361	IL4, IL13	13	3	19734	1012.0	0.3945905495860319	0.050139263493229926	0.046492771602813204
BBID	97.Immune_injury_MS-lesions_MS_antigen	4	3076923076923070	0.0018310303061562134	IL10, IL4, IL5, IL13	8	16	388	12125	0.05176086084520992	0.017089616190791326	0.013427555578478897
GOTERM_BP_DIRECT	GO:0045191~regulation of isotype switching	2	1.53846e+16	0.0024303171048020863	IL10, IL4	13	4	19734	7590000000000000	0.48785662186446155	0.06075792762005216	0.05633916924768473
GOTERM_BP_DIRECT	GO:0008284~positive regulation of cell population proliferation	4	3076923076923070	0.003102043656139053	IL4, IL3, CXCL10, IGF2	13	506	19734	1.2e+16	0.57445639886133	0.07108850045318663	0.06591842769295488
INTERPRO	IPR020423:IL-10_CS	2	1.53846e+16	0.003489298473354292	IL10, IL22	13	6	20607	5283846153846150	0.11823915438777954	0.03140368626018863	0.03140368626018863
DRUGBANK	DB16318~Romilkimab	2	1.53846e+16	0.0040329316472629845	IL4, IL13	7	2	2973	4.24714e+16	0.13189100735925285	0.10577540923890473	0.10577540923890473
KEGG_PATHWAY	hsa04658:Th1 and Th2 cell differentiation	3	2.30769e+16	0.004566497271140984	IL4, IL5, IL13	11	92	8840	2.62055e+16	0.189853315910406	0.01750490620604044	0.012177326056375956
GOTERM_BP_DIRECT	GO:0042092~type 2 immune response	2	1.53846e+16	0.004855218874646386	IL10, IL4	13	8	19734	3.795e+16	0.7377447541217337	0.10270655311751971	0.09523698561806374
KEGG_PATHWAY	hsa04640:Hematopoietic cell lineage	3	2.30769e+16	0.005269613414394301	IL4, IL3, IL5	11	99	8840	2.43526e+16	0.215762328928767	0.01864632438939522	0.012971356096970588
BBID	113.Th1andTh2cells	3	2.30769e+16	0.005624196814673069	IL10, IL4, IL13	8	7	388	2078571428571420	0.15088622639085147	0.03149550216216918	0.024746465984561507
BBID	89.CD4_T_Cell_Differentiation	3	2.30769e+16	0.005624196814673069	IL4, IL5, IL13	8	7	388	2078571428571420	0.15088622639085147	0.03149550216216918	0.024746465984561507
DRUGBANK	DB12159~Dupilumab	2	1.53846e+16	0.0060443090993659845	IL4, IL13	7	3	2973	2831428571428570	0.19119121189438082	0.10577540923890473	0.10577540923890473
KEGG_PATHWAY	hsa04659:Th17 cell differentiation	3	2.30769e+16	0.006242573683948696	IL4, IL22, IL23R	11	108	8840	2232323232323230	0.25028222320602633	0.020511313532974286	0.01426873984902559
UP_KW_BIOLOGICAL_PROCESS	KW-0075~B-cell activation	2	1.53846e+16	0.006273123181982339	IL4, CXCR5	7	12	11450	2726190476190470	0.060989688950836896	0.06273123181982339	0.06273123181982339
GOTERM_BP_DIRECT	GO:0043306~positive regulation of mast cell degranulation	2	1.53846e+16	0.0066703479896124155	IL4, IL13	13	11	19734	276.0	0.8412605184814952	0.13102469265310102	0.12149562409651186
BBID	80.T_cell_Activation	4	3076923076923070	0.006995795064845473	IL10, IL4, IL5, IL13	8	25	388	7760000000000000	0.18420406152740276	0.03264704363594554	0.025651248571100065
KEGG_PATHWAY	hsa04660:T cell receptor signaling pathway	3	2.30769e+16	0.007907293601836214	IL10, IL4, IL5	11	122	8840	1976154992548430	0.3059291355550534	0.024249033712297724	0.01686889301725059
GOTERM_BP_DIRECT	GO:0045348~positive regulation of MHC class II biosynthetic process	2	1.53846e+16	0.008482441772482712	IL10, IL4	13	14	19734	2.16857e+16	0.9039245220201289	0.1457919679645466	0.1351889157489432
GOTERM_BP_DIRECT	GO:0030595~leukocyte chemotaxis	2	1.53846e+16	0.008482441772482712	IL10, CXCR5	13	14	19734	2.16857e+16	0.9039245220201289	0.1457919679645466	0.1351889157489432
REACTOME_PATHWAY	R-HSA-9012546~Interleukin-18 signaling	2	1.53846e+16	0.008625671919673871	IL4, IL13	13	8	11091	2.13288e+16	0.4686877818761561	0.10494567502269876	0.09200716714318796
GOTERM_BP_DIRECT	GO:0090026~positive regulation of monocyte chemotaxis	2	1.53846e+16	0.012097541795365097	CXCL10, CCL1	13	20	19734	151.8	0.9648141396237214	0.18482355520696675	0.17138184210100552
GOTERM_BP_DIRECT	GO:0043032~positive regulation of macrophage activation	2	1.53846e+16	0.012097541795365097	IL10, IL13	13	20	19734	151.8	0.9648141396237214	0.18482355520696675	0.17138184210100552
GOTERM_BP_DIRECT	GO:0042116~macrophage activation	2	1.53846e+16	0.013299887534963603	IL4, IL13	13	22	19734	138.0	0.9748276438047009	0.19249837221657845	0.1784984906008273
BIOGRID_INTERACTION	6373:C-X-C motif chemokine ligand 11(CXCL11)	2	1.53846e+16	0.013915976112981482	CXCL10, CCL1	13	23	19712	1.31853e+16	0.9668041959131123	1.0	1.0
GOTERM_BP_DIRECT	GO:0032740~positive regulation of interleukin-17 production	2	1.53846e+16	0.01629988567027995	IL23R, CCL1	13	27	19734	1.12444e+16	0.9891044661886887	0.21871927511290795	0.20281241874106012
BBID	22.Cytokine-chemokine_CNS	3	2.30769e+16	0.0169215796248871	IL10, IL4, IL3	8	12	388	12125	0.39038348153718627	0.0676863184995484	0.053182107392502315
GOTERM_BP_DIRECT	GO:0001774~microglial cell activation	2	1.53846e+16	0.017497542009032637	IL4, IL13	13	29	19734	1.0469e+16	0.9922061413206921	0.21871927511290795	0.20281241874106012
GOTERM_BP_DIRECT	GO:0042104~positive regulation of activated T cell proliferation	2	1.53846e+16	0.017497542009032637	IL23R, IGF2	13	29	19734	1.0469e+16	0.9922061413206921	0.21871927511290795	0.20281241874106012
GOTERM_BP_DIRECT	GO:0051281~positive regulation of release of sequestered calcium ion into cytosol	2	1.53846e+16	0.01869386157489154	CXCL10, IL13	13	31	19734	9793548387096770	0.9944250398338118	0.22351356230848582	0.2072580305042323
KEGG_PATHWAY	hsa04062:Chemokine signaling pathway	3	2.30769e+16	0.019015456796674147	CXCL10, CXCR5, CCL1	11	193	8840	1.24918e+16	0.5865151825718107	0.054669438290438174	0.038030913593348294
REACTOME_PATHWAY	R-HSA-375276~Peptide ligand-binding receptors	3	2.30769e+16	0.01913996259209226	CXCL10, CXCR5, CCL1	13	201	11091	1.27336e+16	0.7560426142940163	0.1996024670318193	0.17499394369912924
BBID	50.Hypothesis_of_bronchial_asthma	3	2.30769e+16	0.01982409815913659	IL4, IL5, IL13	8	13	388	1.11923e+16	0.44047872153966683	0.06938434355697806	0.05451626993762562
SMART	SM00199:SCY	2	1.53846e+16	0.020411263268639054	CXCL10, CCL1	6	44	10692	8099999999999990	0.07917917642820205	0.04082252653727811	0.04082252653727811
GOTERM_BP_DIRECT	GO:0050776~regulation of immune response	2	1.53846e+16	0.021082495818646057	FKBP1A, IL4	13	35	19734	8674285714285710	0.9971478266128886	0.22929522227497717	0.2126192061095243
GOTERM_BP_DIRECT	GO:0002230~positive regulation of defense response to virus by host	2	1.53846e+16	0.021082495818646057	IL4, IL23R	13	35	19734	8674285714285710	0.9971478266128886	0.22929522227497717	0.2126192061095243
GOTERM_BP_DIRECT	GO:0042113~B cell activation	2	1.53846e+16	0.02167882101508875	IL4, CXCR5	13	36	19734	8433333333333330	0.997587872696435	0.22929522227497717	0.2126192061095243
INTERPRO	IPR039809:Chemokine_b/g/d	2	1.53846e+16	0.024761181693129814	CXCL10, CCL1	13	43	20607	7372808586762070	0.5944958862033065	0.13904092264134646	0.13904092264134646
GOTERM_BP_DIRECT	GO:0032733~positive regulation of interleukin-10 production	2	1.53846e+16	0.025249784957361826	IL4, IL13	13	42	19734	7228571428571420	0.9991175940872095	0.2538228653262671	0.23536302057526587
GOTERM_BP_DIRECT	GO:0046427~positive regulation of receptor signaling pathway via JAK-STAT	2	1.53846e+16	0.02584378265140174	IL10, IL5	13	43	19734	706046511627907	0.9992537800888601	0.2538228653262671	0.23536302057526587
BIOGRID_INTERACTION	3566:interleukin 4 receptor(IL4R)	2	1.53846e+16	0.025872288846690183	IL4, IL13	13	43	19712	7052593917710190	0.9982873713525411	1.0	1.0
INTERPRO	IPR036048:Interleukin_8-like_sf	2	1.53846e+16	0.027035734958039587	CXCL10, CCL1	13	47	20607	6745335515548280	0.6271895873607103	0.13904092264134646	0.13904092264134646
INTERPRO	IPR001811:Chemokine_IL8-like_dom	2	1.53846e+16	0.027035734958039587	CXCL10, CCL1	13	47	20607	6745335515548280	0.6271895873607103	0.13904092264134646	0.13904092264134646
REACTOME_PATHWAY	R-HSA-912526~Interleukin receptor SHC signaling	2	1.53846e+16	0.02883900693023833	IL3, IL5	13	27	11091	6319658119658110	0.8818972993133898	0.26315593823842476	0.23071205544190665
BIOCARTA	h_eosinophilsPathway:The Role of Eosinophils in the Chemokine Network of Allergy	2	1.53846e+16	0.029257344903427008	IL3, IL5	7	8	1623	5796428571428570	0.4639733553067985	0.10240070716199452	0.10240070716199452
GOTERM_BP_DIRECT	GO:0051384~response to glucocorticoid	2	1.53846e+16	0.029992484826157798	IL10, IL22	13	50	19734	60.72	0.9997692444138082	0.2844114940411515	0.2637270217472496
GOTERM_MF_DIRECT	GO:0008009~chemokine activity	2	1.53846e+16	0.03125541419426438	CXCL10, CCL1	13	51	19304	5823227752639510	0.8081848120251579	0.5417605127005825	0.5417605127005825
GOTERM_BP_DIRECT	GO:0007165~signal transduction	4	3076923076923070	0.035512480915770694	IL22, CXCL10, IL13, CCL1	13	1240	19734	4896774193548380	0.9999519638367415	0.3058393064034729	0.2835964477559476
GOTERM_BP_DIRECT	GO:0042110~T cell activation	2	1.53846e+16	0.03589111142904025	FKBP1A, IL4	13	60	19734	5060000000000000	0.9999568804835458	0.3058393064034729	0.2835964477559476
BIOCARTA	h_il5Pathway:IL 5 Signaling Pathway	2	1.53846e+16	0.0364591209512846	IL4, IL5	7	10	1623	4.63714e+16	0.5415699913185681	0.1093773628538538	0.1093773628538538
GOTERM_BP_DIRECT	GO:0042102~positive regulation of T cell proliferation	2	1.53846e+16	0.036479161987166504	IL4, IL23R	13	61	19734	4.97705e+16	0.9999635409223181	0.3058393064034729	0.2835964477559476
GOTERM_BP_DIRECT	GO:0045944~positive regulation of transcription by RNA polymerase II	4	3076923076923070	0.03670071676841675	IL10, IL4, CXCL10, IGF2	13	1256	19734	4834394904458590	0.9999657752556356	0.3058393064034729	0.2835964477559476
REACTOME_PATHWAY	R-HSA-162582~Signal Transduction	7	5384615384615380	0.0406044321697458	FKBP1A, IL3, CXCL10, IL5, CXCR5, IGF2, CCL1	13	2599	11091	2.29784e+16	0.9514898441923377	0.26457308096133686	0.2319544819387063
REACTOME_PATHWAY	R-HSA-418594~G alpha (i) signalling events	3	2.30769e+16	0.04474334338816362	CXCL10, CXCR5, CCL1	13	318	11091	8048621190130620	0.9646193906980208	0.26457308096133686	0.2319544819387063
GOTERM_BP_DIRECT	GO:0032729~positive regulation of type II interferon production	2	1.53846e+16	0.04642585064105849	CD160, IL23R	13	78	19734	3892307692307690	0.9999978987437252	0.36934863617414576	0.3424869171796624
REACTOME_PATHWAY	R-HSA-451927~Interleukin-2 family signaling	2	1.53846e+16	0.046603652296059735	IL3, IL5	13	44	11091	3877972027972020	0.9693123011385119	0.26457308096133686	0.2319544819387063
GOTERM_BP_DIRECT	GO:0032720~negative regulation of tumor necrosis factor production	2	1.53846e+16	0.047008008240345824	IL10, IL4	13	79	19734	3843037974683540	0.9999982235864793	0.36934863617414576	0.3424869171796624
BIOCARTA	h_asbcellPathway:Antigen Dependent B Cell Activation	2	1.53846e+16	0.047178268279158615	IL10, IL4	7	13	1623	3567032967032960	0.6375528148818954	0.12384295423279136	0.12384295423279136
REACTOME_PATHWAY	R-HSA-373076~Class A/1 (Rhodopsin-like receptors)	3	2.30769e+16	0.0488955745063329	CXCL10, CXCR5, CCL1	13	334	11091	766305849838784	0.9742570223809903	0.26457308096133686	0.2319544819387063
GOTERM_BP_DIRECT	GO:0030593~neutrophil chemotaxis	2	1.53846e+16	0.04933338223244672	CXCL10, CCL1	13	83	19734	3657831325301200	0.9999990926661083	0.3768522253867458	0.3494447908131642
GOTERM_MF_DIRECT	GO:0005515~protein binding	12	923076923076923	0.04950281420682114	IL10, FKBP1A, IL4, IL22, IL3, CXCL10, IL5, CD160, IL23R, IL13, CXCR5, IGF2	13	12754	19304	1.39714e+16	0.9286418736085917	0.6435365846886748	0.6435365846886748
REACTOME_PATHWAY	R-HSA-6783783~Interleukin-10 signaling	2	1.53846e+16	0.049707490397801445	IL10, CXCL10	13	47	11091	3630441898527000	0.9758129254094707	0.26457308096133686	0.2319544819387063
REACTOME_PATHWAY	R-HSA-512988~Interleukin-3, Interleukin-5 and GM-CSF signaling	2	1.53846e+16	0.050740042924092	IL3, IL5	13	48	11091	3554807692307690	0.9776582713087077	0.26457308096133686	0.2319544819387063
