# Supplementary material for: Clinical development of tacrolimus-resistant regulatory T cells to enable simultaneous immunosuppression and immune regulation
Source: Mol Ther Adv. 2026 Apr 9;34(2):201735. doi: 10.1016/j.omta.2026.201735 (PMC13175770; doi:10.1016/j.omta.2026.201735)
Supplement: Table S5. Off-target nomination sites [file mmc3.xlsx]

## Sheet: Table S5
Chr	Start	Stop	Name	Score	Strand	Reason	Pool	UNCOVERseqNom?	ChariteNom?	GUIDE-seqNom?	InSilicoNom?	CAST-seqNom?	variants_ref>alt	score	variant_influenced_score	effect_of_variant_on_cleavage	AF_AFR	AF_AMR	AF_EAS	AF_NFE	AF_SAS	CASTseq read	CASTseq hits
chr20	1392862	1392882	OnT	100	-	EmpiricalOverlap	1	true	true	true	true	false	N/A	N/A	N/A	N/A	N/A	N/A	N/A	N/A	N/A	N/A	N/A
chr16	4114504	4114524	Tier1_OT2_3_Exon	12.054	-	EmpiricalOverlap	1	true	true	true	false	false	N/A	N/A	N/A	N/A	N/A	N/A	N/A	N/A	N/A	N/A	N/A
chr17	19743182	19743202	Tier1_OT3_3_Exon	2.785	-	EmpiricalOverlap	1	true	true	true	true	false	N/A	N/A	N/A	N/A	N/A	N/A	N/A	N/A	N/A	N/A	N/A
chr1	17232953	17232973	Tier2_OT1_3_Exon	410.421	+	EmpiricalOverlap	1	true	true	true	true	false	N/A	N/A	N/A	N/A	N/A	N/A	N/A	N/A	N/A	N/A	N/A
chr16	4925244	4925264	Tier2_OT2_3_Exon	33.539	-	EmpiricalOverlap	1	true	true	true	true	false	N/A	N/A	N/A	N/A	N/A	N/A	N/A	N/A	N/A	N/A	N/A
chr11	114399682	114399702	Tier2_OT3_3_Exon	13.444	-	EmpiricalOverlap	1	true	true	true	true	false	N/A	N/A	N/A	N/A	N/A	N/A	N/A	N/A	N/A	N/A	N/A
chr17	64780889	64780909	Tier2_OT4_3_Exon	7.386	+	EmpiricalOverlap	1	true	true	true	false	false	N/A	N/A	N/A	N/A	N/A	N/A	N/A	N/A	N/A	N/A	N/A
chr7	5428495	5428515	Tier2_OT5_3_Exon	3.971	-	EmpiricalOverlap	1	true	true	true	true	false	N/A	N/A	N/A	N/A	N/A	N/A	N/A	N/A	N/A	N/A	N/A
chr17	75262316	75262336	Tier2_OT6_3_Exon	1.672	-	EmpiricalOverlap	1	true	true	true	false	false	N/A	N/A	N/A	N/A	N/A	N/A	N/A	N/A	N/A	N/A	N/A
chr15	26111371	26111391	Tier2_OT7_3_Exon	1.627	+	EmpiricalOverlap	1	true	false	false	true	false	N/A	N/A	N/A	N/A	N/A	N/A	N/A	N/A	N/A	N/A	N/A
chr19	48393561	48393581	Tier2_OT9_3_Exon	0.906	+	EmpiricalOverlap	1	true	false	false	true	false	N/A	N/A	N/A	N/A	N/A	N/A	N/A	N/A	N/A	N/A	N/A
chr12	29784506	29784526	Tier2_OT10_3_Exon	0.878	+	EmpiricalOverlap	1	true	true	true	false	false	N/A	N/A	N/A	N/A	N/A	N/A	N/A	N/A	N/A	N/A	N/A
chr10	88574789	88574809	Tier3_OT1_3_Intron	215.583	-	EmpiricalOverlap	1	true	true	true	true	false	N/A	N/A	N/A	N/A	N/A	N/A	N/A	N/A	N/A	N/A	N/A
chr18	76787668	76787688	Tier3_OT2_3_Intergenic	158.461	-	EmpiricalOverlap	1	true	true	true	true	false	N/A	N/A	N/A	N/A	N/A	N/A	N/A	N/A	N/A	N/A	N/A
chrX	21733091	21733111	Tier3_OT3_3_Intron	62.154	+	EmpiricalOverlap	1	true	true	true	false	false	N/A	N/A	N/A	N/A	N/A	N/A	N/A	N/A	N/A	N/A	N/A
chr12	22800505	22800525	Tier3_OT4_3_Intergenic	53.25	+	EmpiricalOverlap	1	true	true	true	false	false	N/A	N/A	N/A	N/A	N/A	N/A	N/A	N/A	N/A	N/A	N/A
chr8	1823549	1823569	Tier3_OT5_3_Intergenic	50.32	+	EmpiricalOverlap	1	true	true	true	true	false	N/A	N/A	N/A	N/A	N/A	N/A	N/A	N/A	N/A	N/A	N/A
chr1	53517375	53517395	Tier3_OT6_3_Intron	30.554	+	EmpiricalOverlap	1	true	true	true	false	false	N/A	N/A	N/A	N/A	N/A	N/A	N/A	N/A	N/A	N/A	N/A
chr6	99319061	99319081	Tier3_OT7_3_Intron	24.3	+	EmpiricalOverlap	1	true	true	true	true	false	N/A	N/A	N/A	N/A	N/A	N/A	N/A	N/A	N/A	N/A	N/A
chr14	104972675	104972695	Tier3_OT8_3_Intron	19.59	+	EmpiricalOverlap	1	true	true	true	true	false	N/A	N/A	N/A	N/A	N/A	N/A	N/A	N/A	N/A	N/A	N/A
chr12	58804887	58804907	Tier3_OT9_3_Other	17.868	-	EmpiricalOverlap	1	true	true	true	true	false	N/A	N/A	N/A	N/A	N/A	N/A	N/A	N/A	N/A	N/A	N/A
chr12	30200891	30200911	Tier3_OT10_3_Intergenic	17.867	-	EmpiricalOverlap	1	true	true	true	false	false	N/A	N/A	N/A	N/A	N/A	N/A	N/A	N/A	N/A	N/A	N/A
chr11	2269204	2269224	Tier3_OT11_3_Intron	17.035	+	EmpiricalOverlap	1	true	true	true	true	false	N/A	N/A	N/A	N/A	N/A	N/A	N/A	N/A	N/A	N/A	N/A
chrX	140837128	140837148	Tier3_OT12_3_Intergenic	16.984	+	EmpiricalOverlap	1	true	true	true	true	false	N/A	N/A	N/A	N/A	N/A	N/A	N/A	N/A	N/A	N/A	N/A
chr13	29551855	29551875	Tier3_OT13_3_Intron	15.118	-	EmpiricalOverlap	1	true	true	true	false	false	N/A	N/A	N/A	N/A	N/A	N/A	N/A	N/A	N/A	N/A	N/A
chr1	234922607	234922627	Tier3_OT14_3_Intergenic	12.167	+	EmpiricalOverlap	1	true	true	true	false	false	N/A	N/A	N/A	N/A	N/A	N/A	N/A	N/A	N/A	N/A	N/A
chr10	71551850	71551870	Tier3_OT15_3_Intron	11.215	+	EmpiricalOverlap	1	true	true	true	false	false	N/A	N/A	N/A	N/A	N/A	N/A	N/A	N/A	N/A	N/A	N/A
chr7	68843471	68843491	Tier3_OT16_3_Intergenic	10.628	+	EmpiricalOverlap	1	true	true	true	false	false	N/A	N/A	N/A	N/A	N/A	N/A	N/A	N/A	N/A	N/A	N/A
chr11	2378955	2378975	Tier3_OT17_3_Intron	8.365	+	EmpiricalOverlap	1	true	true	true	true	false	N/A	N/A	N/A	N/A	N/A	N/A	N/A	N/A	N/A	N/A	N/A
chr21	31387820	31387840	Tier3_OT18_3_Intron	8	+	EmpiricalOverlap	1	true	true	true	true	false	N/A	N/A	N/A	N/A	N/A	N/A	N/A	N/A	N/A	N/A	N/A
chr15	72169222	72169242	Tier3_OT19_3_Intron	7.073	+	EmpiricalOverlap	1	true	true	true	false	false	N/A	N/A	N/A	N/A	N/A	N/A	N/A	N/A	N/A	N/A	N/A
chr20	44774034	44774054	Tier3_OT20_3_Intron	6.693	+	EmpiricalOverlap	1	true	false	false	true	false	N/A	N/A	N/A	N/A	N/A	N/A	N/A	N/A	N/A	N/A	N/A
chr5	140561928	140561948	Tier3_OT21_3_Intron	6.439	+	EmpiricalOverlap	1	true	true	true	true	false	N/A	N/A	N/A	N/A	N/A	N/A	N/A	N/A	N/A	N/A	N/A
chr4	7423135	7423155	Tier3_OT22_3_Intron	6.4	-	EmpiricalOverlap	1	true	true	false	true	false	N/A	N/A	N/A	N/A	N/A	N/A	N/A	N/A	N/A	N/A	N/A
chr15	31983496	31983516	Tier3_OT23_3_Intergenic	6.169	-	EmpiricalOverlap	1	true	true	true	false	false	N/A	N/A	N/A	N/A	N/A	N/A	N/A	N/A	N/A	N/A	N/A
chr12	30170651	30170671	Tier3_OT24_3_Intergenic	5.333	+	EmpiricalOverlap	1	true	true	true	false	false	N/A	N/A	N/A	N/A	N/A	N/A	N/A	N/A	N/A	N/A	N/A
chr14	99320885	99320905	Tier3_OT25_3_Intergenic	5.053	+	EmpiricalOverlap	1	true	true	true	false	false	N/A	N/A	N/A	N/A	N/A	N/A	N/A	N/A	N/A	N/A	N/A
chr6	81017763	81017782	Tier3_OT27_3_Intergenic	4.682	+	EmpiricalOverlap	1	true	true	false	true	false	A>T	0.924311	0.89071	Reduced	0.078	0.00642	0	0.00057	0.00104	N/A	N/A
chr3	27630389	27630408	Tier3_OT28_3_Intergenic	4.081	+	EmpiricalOverlap	3	true	false	false	true	false	N/A	N/A	N/A	N/A	N/A	N/A	N/A	N/A	N/A	N/A	N/A
chr1	19645120	19645140	Tier3_OT29_3_Intron	3.874	+	EmpiricalOverlap	1	true	false	false	true	false	N/A	N/A	N/A	N/A	N/A	N/A	N/A	N/A	N/A	N/A	N/A
chr10	49768942	49768962	Tier3_OT31_3_Intergenic	3.299	-	EmpiricalOverlap	1	true	true	false	true	false	N/A	N/A	N/A	N/A	N/A	N/A	N/A	N/A	N/A	N/A	N/A
chr19	6048056	6048076	Tier3_OT34_3_Intron	3.099	+	EmpiricalOverlap	1	true	true	true	false	false	N/A	N/A	N/A	N/A	N/A	N/A	N/A	N/A	N/A	N/A	N/A
chr1	41476583	41476603	Tier3_OT36_3_Intergenic	2.912	+	EmpiricalOverlap	1	true	true	true	false	false	N/A	N/A	N/A	N/A	N/A	N/A	N/A	N/A	N/A	N/A	N/A
chr3	184604572	184604592	Tier3_OT37_3_Intergenic	2.889	-	EmpiricalOverlap	1	true	true	true	true	false	N/A	N/A	N/A	N/A	N/A	N/A	N/A	N/A	N/A	N/A	N/A
chr1	13805459	13805479	Tier3_OT38_3_Intron	2.847	-	EmpiricalOverlap	1	true	true	true	true	false	N/A	N/A	N/A	N/A	N/A	N/A	N/A	N/A	N/A	N/A	N/A
chr13	30444488	30444508	Tier3_OT39_3_Intergenic	2.649	-	EmpiricalOverlap	1	true	true	true	false	false	N/A	N/A	N/A	N/A	N/A	N/A	N/A	N/A	N/A	N/A	N/A
chr13	50409011	50409031	Tier3_OT40_3_Other	2.566	-	EmpiricalOverlap	1	true	true	true	false	false	N/A	N/A	N/A	N/A	N/A	N/A	N/A	N/A	N/A	N/A	N/A
chr17	9700314	9700334	Tier3_OT45_3_Intron	1.947	+	EmpiricalOverlap	1	true	false	false	true	false	N/A	N/A	N/A	N/A	N/A	N/A	N/A	N/A	N/A	N/A	N/A
chr15	72288652	72288671	Tier3_OT46_3_Intron	1.749	+	EmpiricalOverlap	1	true	false	false	true	false	N/A	N/A	N/A	N/A	N/A	N/A	N/A	N/A	N/A	N/A	N/A
chr16	66866410	66866430	Tier3_OT47_3_Intergenic	1.74	-	EmpiricalOverlap	1	true	true	true	true	false	N/A	N/A	N/A	N/A	N/A	N/A	N/A	N/A	N/A	N/A	N/A
chr19	14394829	14394849	Tier3_OT49_3_Intron	1.655	-	EmpiricalOverlap	1	true	false	false	true	false	N/A	N/A	N/A	N/A	N/A	N/A	N/A	N/A	N/A	N/A	N/A
chr16	54896144	54896164	Tier3_OT51_2_Intergenic	1.61	-	EmpiricalOverlap	2	true	false	false	true	false	N/A	N/A	N/A	N/A	N/A	N/A	N/A	N/A	N/A	N/A	N/A
chr20	57029869	57029889	Tier3_OT53_3_Intergenic	1.513	+	EmpiricalOverlap	1	true	false	false	true	false	N/A	N/A	N/A	N/A	N/A	N/A	N/A	N/A	N/A	N/A	N/A
chr1	65955715	65955735	Tier3_OT54_3_Intron	1.482	-	EmpiricalOverlap	1	true	true	true	false	false	N/A	N/A	N/A	N/A	N/A	N/A	N/A	N/A	N/A	N/A	N/A
chrX	105797334	105797353	Tier3_OT60_3_Intergenic	1.193	-	EmpiricalOverlap	3	true	true	false	true	false	N/A	N/A	N/A	N/A	N/A	N/A	N/A	N/A	N/A	N/A	N/A
chr18	1521794	1521813	Tier3_OT61_3_Other	1.185	+	EmpiricalOverlap	3	true	true	false	true	false	N/A	N/A	N/A	N/A	N/A	N/A	N/A	N/A	N/A	N/A	N/A
chr19	49645652	49645672	Tier3_OT63_3_Intron	1.125	+	EmpiricalOverlap	1	true	false	false	true	false	N/A	N/A	N/A	N/A	N/A	N/A	N/A	N/A	N/A	N/A	N/A
chr3	127224479	127224499	Tier3_OT68_3_Intergenic	0.992	+	EmpiricalOverlap	1	true	true	true	false	false	N/A	N/A	N/A	N/A	N/A	N/A	N/A	N/A	N/A	N/A	N/A
chr3	48639290	48639309	Tier3_OT69_3_Intron	0.984	+	EmpiricalOverlap	1	true	true	true	true	false	N/A	N/A	N/A	N/A	N/A	N/A	N/A	N/A	N/A	N/A	N/A
chr15	40916634	40916654	Tier3_OT70_3_Intergenic	0.964	+	EmpiricalOverlap	1	true	false	false	true	false	N/A	N/A	N/A	N/A	N/A	N/A	N/A	N/A	N/A	N/A	N/A
chr6	2948030	2948050	Tier3_OT71_3_Intergenic	0.954	+	EmpiricalOverlap	1	true	true	false	true	false	N/A	N/A	N/A	N/A	N/A	N/A	N/A	N/A	N/A	N/A	N/A
chr10	77537419	77537439	Tier3_OT75_3_Intron	0.757	+	EmpiricalOverlap	1	true	true	true	true	false	N/A	N/A	N/A	N/A	N/A	N/A	N/A	N/A	N/A	N/A	N/A
chr14	73262830	73262850	Tier3_OT77_3_Intron	0.709	+	EmpiricalOverlap	1	true	false	false	true	false	N/A	N/A	N/A	N/A	N/A	N/A	N/A	N/A	N/A	N/A	N/A
chr12	44248246	44248266	Tier3_OT78_2_Intron	0.707	-	EmpiricalOverlap	1	true	false	false	true	false	N/A	N/A	N/A	N/A	N/A	N/A	N/A	N/A	N/A	N/A	N/A
chr9	126228187	126228207	Tier3_OT79_2_Other	0.676	+	EmpiricalOverlap	1	true	true	false	true	false	N/A	N/A	N/A	N/A	N/A	N/A	N/A	N/A	N/A	N/A	N/A
chr3	178018347	178018367	Tier3_OT80_3_Other	0.641	-	EmpiricalOverlap	1	true	false	false	true	false	N/A	N/A	N/A	N/A	N/A	N/A	N/A	N/A	N/A	N/A	N/A
chr19	38702809	38702829	Tier3_OT82_2_Intron	0.588	-	EmpiricalOverlap	1	true	false	false	true	false	N/A	N/A	N/A	N/A	N/A	N/A	N/A	N/A	N/A	N/A	N/A
chr16	81403917	81403937	Tier3_OT84_2_Intergenic	0.557	-	EmpiricalOverlap	1	true	true	true	true	false	N/A	N/A	N/A	N/A	N/A	N/A	N/A	N/A	N/A	N/A	N/A
chr10	54288800	54288820	Tier3_OT87_2_Intron	0.528	-	EmpiricalOverlap	1	true	false	false	true	false	N/A	N/A	N/A	N/A	N/A	N/A	N/A	N/A	N/A	N/A	N/A
chr9	136288654	136288674	Tier3_OT89_2_Intron	0.519	+	EmpiricalOverlap	1	true	false	false	true	false	N/A	N/A	N/A	N/A	N/A	N/A	N/A	N/A	N/A	N/A	N/A
chr1	109748498	109748517	Tier3_OT90_3_Intergenic	0.518	+	EmpiricalOverlap	1	true	false	false	true	false	N/A	N/A	N/A	N/A	N/A	N/A	N/A	N/A	N/A	N/A	N/A
chr13	60832898	60832917	Tier3_OT96_3_Other	0.417	+	EmpiricalOverlap	1	true	true	false	true	false	N/A	N/A	N/A	N/A	N/A	N/A	N/A	N/A	N/A	N/A	N/A
chr14	102509166	102509186	Tier3_OT100_1_Exon	0.383	+	EmpiricalOverlap	1	true	false	false	true	false	N/A	N/A	N/A	N/A	N/A	N/A	N/A	N/A	N/A	N/A	N/A
chr2	126831888	126831908	Tier3_OT104_2_Intergenic	0.355	+	EmpiricalOverlap	1	true	false	false	true	false	N/A	N/A	N/A	N/A	N/A	N/A	N/A	N/A	N/A	N/A	N/A
chr12	117676233	117676251	Tier3_OT105_2_Intron	0.351	+	EmpiricalOverlap	1	true	false	false	true	false	N/A	N/A	N/A	N/A	N/A	N/A	N/A	N/A	N/A	N/A	N/A
chr15	52253098	52253117	Tier3_OT106_2_Intron	0.338	+	EmpiricalOverlap	1	true	false	false	true	false	N/A	N/A	N/A	N/A	N/A	N/A	N/A	N/A	N/A	N/A	N/A
chr22	43489428	43489448	Tier3_OT108_1_Intron	0.33	-	EmpiricalOverlap	1	true	false	false	true	false	N/A	N/A	N/A	N/A	N/A	N/A	N/A	N/A	N/A	N/A	N/A
chr11	128690983	128691003	Tier3_OT109_2_Intron	0.315	+	EmpiricalOverlap	1	true	false	false	true	false	N/A	N/A	N/A	N/A	N/A	N/A	N/A	N/A	N/A	N/A	N/A
chr17	13943481	13943501	Tier3_OT110_2_Intergenic	0.305	-	EmpiricalOverlap	1	true	false	false	true	false	N/A	N/A	N/A	N/A	N/A	N/A	N/A	N/A	N/A	N/A	N/A
chr5	176597699	176597719	Tier3_OT120_1_Exon	0.247	+	EmpiricalOverlap	1	true	false	false	true	false	N/A	N/A	N/A	N/A	N/A	N/A	N/A	N/A	N/A	N/A	N/A
chrX	17667850	17667870	Tier3_OT130_1_Intron	0.19	+	EmpiricalOverlap	1	true	false	false	true	false	N/A	N/A	N/A	N/A	N/A	N/A	N/A	N/A	N/A	N/A	N/A
chr16	68263917	68263937	Tier3_OT137_2_Intergenic	0.153	+	EmpiricalOverlap	1	true	false	false	true	false	N/A	N/A	N/A	N/A	N/A	N/A	N/A	N/A	N/A	N/A	N/A
chr1	10752073	10752093	Tier3_OT146_1_Intron	0.095	+	EmpiricalOverlap	1	true	true	true	true	false	N/A	N/A	N/A	N/A	N/A	N/A	N/A	N/A	N/A	N/A	N/A
chr21	38423357	38423377	Tier3_OT150_1_Intron	0.079	-	EmpiricalOverlap	1	true	false	false	true	false	N/A	N/A	N/A	N/A	N/A	N/A	N/A	N/A	N/A	N/A	N/A
chrX	154996509	154996529	Tier3_OT152_1_Intron	0.077	-	EmpiricalOverlap	1	true	false	false	true	false	N/A	N/A	N/A	N/A	N/A	N/A	N/A	N/A	N/A	N/A	N/A
chr1	92486864	92486884	Tier3_OT160_1_Exon	0.045	+	EmpiricalOverlap	1	true	false	false	true	false	N/A	N/A	N/A	N/A	N/A	N/A	N/A	N/A	N/A	N/A	N/A
chr2	70767629	70767649	Tier3_OT169_1_Exon	0.014	+	EmpiricalOverlap	1	true	false	false	true	false	N/A	N/A	N/A	N/A	N/A	N/A	N/A	N/A	N/A	N/A	N/A
chr2	51743495	51743515	Tier5_OT3_1_Other	0.377	-	EmpiricalOverlap	1	true	false	false	true	false	N/A	N/A	N/A	N/A	N/A	N/A	N/A	N/A	N/A	N/A	N/A
chr7	76149915	76149935	Tier5_OT14_1_Intergenic	0.16	+	EmpiricalOverlap	1	true	false	false	true	false	N/A	N/A	N/A	N/A	N/A	N/A	N/A	N/A	N/A	N/A	N/A
chr17	16836693	16836713	Tier5_OT19_1_Intergenic	0.131	+	EmpiricalOverlap	1	true	false	false	true	false	N/A	N/A	N/A	N/A	N/A	N/A	N/A	N/A	N/A	N/A	N/A
chr1	69776102	69776122	Tier5_OT26_1_Intron	0.12	-	EmpiricalOverlap	1	true	false	false	true	false	N/A	N/A	N/A	N/A	N/A	N/A	N/A	N/A	N/A	N/A	N/A
chr10	122573653	122573673	Tier5_OT29_1_Intron	0.115	+	EmpiricalOverlap	1	true	false	false	true	false	N/A	N/A	N/A	N/A	N/A	N/A	N/A	N/A	N/A	N/A	N/A
chr1	86205835	86205852	Tier5_OT30_1_Intergenic	0.111	+	EmpiricalOverlap	1	true	false	false	true	false	N/A	N/A	N/A	N/A	N/A	N/A	N/A	N/A	N/A	N/A	N/A
chr11	41728999	41729019	Tier5_OT32_1_Other	0.095	+	EmpiricalOverlap	1	true	true	false	true	false	N/A	N/A	N/A	N/A	N/A	N/A	N/A	N/A	N/A	N/A	N/A
chr1	1243610	1243630	Tier5_OT36_1_Intron	0.063	-	EmpiricalOverlap	1	true	false	false	true	false	N/A	N/A	N/A	N/A	N/A	N/A	N/A	N/A	N/A	N/A	N/A
chr11	22652501	22652521	Tier5_OT37_1_Other	0.031	+	EmpiricalOverlap	1	true	true	false	true	false	N/A	N/A	N/A	N/A	N/A	N/A	N/A	N/A	N/A	N/A	N/A
chr19	46260916	46260936	Tier5_OT38_1_Intergenic	0.024	-	EmpiricalOverlap	1	true	false	false	true	false	N/A	N/A	N/A	N/A	N/A	N/A	N/A	N/A	N/A	N/A	N/A
chr1	62308232	62308252	Tier5_OT39_1_Intron	0.018	+	EmpiricalOverlap	1	true	false	false	true	false	N/A	N/A	N/A	N/A	N/A	N/A	N/A	N/A	N/A	N/A	N/A
chr7	149422995	149423015	Tier6_OT35_1_Intergenic	0.023	-	EmpiricalOverlap	1	true	false	false	true	false	N/A	N/A	N/A	N/A	N/A	N/A	N/A	N/A	N/A	N/A	N/A
chr11	20364011	20364031	Tier2_OT8_3_Exon	1.561	+	UNCOVERseqTier3	1	true	false	false	false	false	N/A	N/A	N/A	N/A	N/A	N/A	N/A	N/A	N/A	N/A	N/A
chr21	8434220	8434239	Tier2_OT11_2_Exon	0.387	-	UNCOVERseqTier3	3	true	false	false	false	false	N/A	N/A	N/A	N/A	N/A	N/A	N/A	N/A	N/A	N/A	N/A
chr16	84331972	84331992	Tier3_OT26_3_Intergenic	4.695	+	UNCOVERseqTier3	1	true	false	false	false	false	N/A	N/A	N/A	N/A	N/A	N/A	N/A	N/A	N/A	N/A	N/A
chr9	131079068	131079088	Tier3_OT30_3_Intron	3.52	+	UNCOVERseqTier3	1	true	false	false	false	false	N/A	N/A	N/A	N/A	N/A	N/A	N/A	N/A	N/A	N/A	N/A
chr5	236357	236377	Tier3_OT32_3_Intron	3.25	-	UNCOVERseqTier3	1	true	false	false	false	false	N/A	N/A	N/A	N/A	N/A	N/A	N/A	N/A	N/A	N/A	N/A
chr22	45198602	45198622	Tier3_OT33_3_Intron	3.165	-	UNCOVERseqTier3	1	true	false	false	false	false	N/A	N/A	N/A	N/A	N/A	N/A	N/A	N/A	N/A	N/A	N/A
chr8	65733265	65733285	Tier3_OT35_3_Intron	3.093	-	UNCOVERseqTier3	1	true	false	false	false	false	N/A	N/A	N/A	N/A	N/A	N/A	N/A	N/A	N/A	N/A	N/A
chr1	154497113	154497133	Tier3_OT41_3_Intron	2.432	+	UNCOVERseqTier3	1	true	false	false	false	false	N/A	N/A	N/A	N/A	N/A	N/A	N/A	N/A	N/A	N/A	N/A
chr2	86459600	86459620	Tier3_OT42_3_Intron	2.385	-	UNCOVERseqTier3	1	true	false	false	false	false	N/A	N/A	N/A	N/A	N/A	N/A	N/A	N/A	N/A	N/A	N/A
chr4	185905181	185905201	Tier3_OT43_3_Intron	2.254	+	UNCOVERseqTier3	1	true	false	false	false	false	N/A	N/A	N/A	N/A	N/A	N/A	N/A	N/A	N/A	N/A	N/A
chr6	127121244	127121263	Tier3_OT44_3_Intron	1.956	+	UNCOVERseqTier3	1	true	false	false	false	false	N/A	N/A	N/A	N/A	N/A	N/A	N/A	N/A	N/A	N/A	N/A
chr1	115347314	115347335	Tier3_OT48_3_Other	1.737	+	UNCOVERseqTier3	1	true	false	false	false	false	N/A	N/A	N/A	N/A	N/A	N/A	N/A	N/A	N/A	N/A	N/A
chr6	6724661	6724681	Tier3_OT50_3_Other	1.61	+	UNCOVERseqTier3	1	true	false	false	false	false	N/A	N/A	N/A	N/A	N/A	N/A	N/A	N/A	N/A	N/A	N/A
chr9	136425638	136425658	Tier3_OT52_3_Intergenic	1.593	+	UNCOVERseqTier3	1	true	false	false	false	false	N/A	N/A	N/A	N/A	N/A	N/A	N/A	N/A	N/A	N/A	N/A
chr6	39830620	39830640	Tier3_OT55_3_Intron	1.428	+	UNCOVERseqTier3	1	true	false	false	false	false	N/A	N/A	N/A	N/A	N/A	N/A	N/A	N/A	N/A	N/A	N/A
chr9	124217502	124217522	Tier3_OT56_3_Intergenic	1.41	+	UNCOVERseqTier3	1	true	false	false	false	false	N/A	N/A	N/A	N/A	N/A	N/A	N/A	N/A	N/A	N/A	N/A
chr1	99849937	99849957	Tier3_OT57_3_Intergenic	1.372	+	UNCOVERseqTier3	1	true	false	false	false	false	N/A	N/A	N/A	N/A	N/A	N/A	N/A	N/A	N/A	N/A	N/A
chr3	135257793	135257813	Tier3_OT58_3_Intron	1.364	+	UNCOVERseqTier3	2	true	false	false	false	false	N/A	N/A	N/A	N/A	N/A	N/A	N/A	N/A	N/A	N/A	N/A
chr2	11483045	11483065	Tier3_OT59_3_Other	1.301	-	UNCOVERseqTier3	1	true	false	false	false	false	N/A	N/A	N/A	N/A	N/A	N/A	N/A	N/A	N/A	N/A	N/A
chr16	21048256	21048276	Tier3_OT62_3_Intron	1.131	+	UNCOVERseqTier3	3	true	false	false	false	false	N/A	N/A	N/A	N/A	N/A	N/A	N/A	N/A	N/A	N/A	N/A
chr4	6373174	6373194	Tier3_OT64_3_Intron	1.074	+	UNCOVERseqTier3	1	true	false	false	false	false	N/A	N/A	N/A	N/A	N/A	N/A	N/A	N/A	N/A	N/A	N/A
chr17	62357358	62357378	Tier3_OT65_3_Intergenic	1.04	-	UNCOVERseqTier3	1	true	false	false	false	false	N/A	N/A	N/A	N/A	N/A	N/A	N/A	N/A	N/A	N/A	N/A
chr19	1017580	1017600	Tier3_OT66_3_Intron	1.02	+	UNCOVERseqTier3	1	true	false	false	false	false	N/A	N/A	N/A	N/A	N/A	N/A	N/A	N/A	N/A	N/A	N/A
chr22	27373462	27373482	Tier3_OT67_3_Intergenic	1.009	-	UNCOVERseqTier3	1	true	false	false	false	false	N/A	N/A	N/A	N/A	N/A	N/A	N/A	N/A	N/A	N/A	N/A
chr19	33430791	33430811	Tier3_OT72_3_Intron	0.949	+	UNCOVERseqTier3	1	true	false	false	false	false	N/A	N/A	N/A	N/A	N/A	N/A	N/A	N/A	N/A	N/A	N/A
chr1	30459282	30459302	Tier3_OT73_3_Intergenic	0.907	+	UNCOVERseqTier3	1	true	false	false	false	false	N/A	N/A	N/A	N/A	N/A	N/A	N/A	N/A	N/A	N/A	N/A
chr17	2883429	2883449	Tier3_OT74_3_Intron	0.887	+	UNCOVERseqTier3	1	true	false	false	false	false	N/A	N/A	N/A	N/A	N/A	N/A	N/A	N/A	N/A	N/A	N/A
chr1	23692185	23692205	Tier3_OT76_3_Intron	0.736	-	UNCOVERseqTier3	1	true	false	false	false	false	N/A	N/A	N/A	N/A	N/A	N/A	N/A	N/A	N/A	N/A	N/A
chr2	77604202	77604221	Tier3_OT81_2_Intergenic	0.634	+	UNCOVERseqTier3	2	true	false	false	false	false	N/A	N/A	N/A	N/A	N/A	N/A	N/A	N/A	N/A	N/A	N/A
chr1	119021045	119021065	Tier3_OT83_2_Intergenic	0.578	-	UNCOVERseqTier3	2	true	false	false	false	false	N/A	N/A	N/A	N/A	N/A	N/A	N/A	N/A	N/A	N/A	N/A
chr14	35459157	35459177	Tier3_OT85_2_Intergenic	0.541	-	UNCOVERseqTier3	1	true	false	false	false	false	N/A	N/A	N/A	N/A	N/A	N/A	N/A	N/A	N/A	N/A	N/A
chr11	42940758	42940778	Tier3_OT86_2_Intergenic	0.532	-	UNCOVERseqTier3	1	true	false	false	false	false	N/A	N/A	N/A	N/A	N/A	N/A	N/A	N/A	N/A	N/A	N/A
chr19	52170914	52170934	Tier3_OT88_2_Intron	0.52	+	UNCOVERseqTier3	1	true	false	false	false	false	N/A	N/A	N/A	N/A	N/A	N/A	N/A	N/A	N/A	N/A	N/A
chr2	149550777	149550797	Tier3_OT91_3_Intergenic	0.511	+	UNCOVERseqTier3	3	true	false	false	false	false	N/A	N/A	N/A	N/A	N/A	N/A	N/A	N/A	N/A	N/A	N/A
chr14	47795052	47795072	Tier3_OT92_3_Intergenic	0.501	-	UNCOVERseqTier3	3	true	false	false	false	false	N/A	N/A	N/A	N/A	N/A	N/A	N/A	N/A	N/A	N/A	N/A
chr22	48726790	48726810	Tier3_OT93_1_Intron	0.5	+	UNCOVERseqTier3	1	true	false	false	false	false	N/A	N/A	N/A	N/A	N/A	N/A	N/A	N/A	N/A	N/A	N/A
chr1	43547835	43547855	Tier3_OT94_2_Intron	0.483	+	UNCOVERseqTier3	1	true	false	false	false	false	N/A	N/A	N/A	N/A	N/A	N/A	N/A	N/A	N/A	N/A	N/A
chr8	118510585	118510605	Tier3_OT95_1_Intron	0.476	+	UNCOVERseqTier3	1	true	false	false	false	false	N/A	N/A	N/A	N/A	N/A	N/A	N/A	N/A	N/A	N/A	N/A
chr16	1183951	1183971	Tier3_OT97_1_Intron	0.413	-	UNCOVERseqTier3	1	true	false	false	false	false	N/A	N/A	N/A	N/A	N/A	N/A	N/A	N/A	N/A	N/A	N/A
chr18	27510435	27510455	Tier3_OT98_2_Other	0.39	-	UNCOVERseqTier3	3	true	false	false	false	false	N/A	N/A	N/A	N/A	N/A	N/A	N/A	N/A	N/A	N/A	N/A
chr6	14480399	14480419	Tier3_OT99_2_Other	0.386	-	UNCOVERseqTier3	3	true	false	false	false	false	N/A	N/A	N/A	N/A	N/A	N/A	N/A	N/A	N/A	N/A	N/A
chr9	98176417	98176437	Tier3_OT101_1_Intron	0.381	-	UNCOVERseqTier3	1	true	false	false	false	false	N/A	N/A	N/A	N/A	N/A	N/A	N/A	N/A	N/A	N/A	N/A
chr19	3288014	3288034	Tier3_OT102_2_Intron	0.375	-	UNCOVERseqTier3	1	true	false	false	false	false	N/A	N/A	N/A	N/A	N/A	N/A	N/A	N/A	N/A	N/A	N/A
chr5	64714620	64714640	Tier3_OT103_3_Intron	0.364	+	UNCOVERseqTier3	3	true	false	false	false	false	N/A	N/A	N/A	N/A	N/A	N/A	N/A	N/A	N/A	N/A	N/A
chrX	98300767	98300787	Tier3_OT107_2_Intergenic	0.33	-	UNCOVERseqTier3	1	true	false	false	false	false	N/A	N/A	N/A	N/A	N/A	N/A	N/A	N/A	N/A	N/A	N/A
chr8	102317375	102317395	Tier3_OT111_2_Intron	0.293	-	UNCOVERseqTier3	3	true	false	false	false	false	N/A	N/A	N/A	N/A	N/A	N/A	N/A	N/A	N/A	N/A	N/A
chr2	148154512	148154532	Tier3_OT112_2_Intron	0.289	+	UNCOVERseqTier3	1	true	false	false	false	false	N/A	N/A	N/A	N/A	N/A	N/A	N/A	N/A	N/A	N/A	N/A
chr7	100867695	100867715	Tier3_OT113_3_Intron	0.287	+	UNCOVERseqTier3	1	true	false	false	false	false	N/A	N/A	N/A	N/A	N/A	N/A	N/A	N/A	N/A	N/A	N/A
chr10	24094939	24094959	Tier3_OT114_1_Intron	0.282	+	UNCOVERseqTier3	3	true	false	false	false	false	N/A	N/A	N/A	N/A	N/A	N/A	N/A	N/A	N/A	N/A	N/A
chr6	36754783	36754803	Tier3_OT115_1_Intron	0.278	-	UNCOVERseqTier3	1	true	false	false	false	false	N/A	N/A	N/A	N/A	N/A	N/A	N/A	N/A	N/A	N/A	N/A
chr22	49433267	49433287	Tier3_OT116_2_Other	0.273	-	UNCOVERseqTier3	1	true	false	false	false	false	N/A	N/A	N/A	N/A	N/A	N/A	N/A	N/A	N/A	N/A	N/A
chrX	107156192	107156212	Tier3_OT117_2_Intron	0.272	-	UNCOVERseqTier3	3	true	false	false	false	false	N/A	N/A	N/A	N/A	N/A	N/A	N/A	N/A	N/A	N/A	N/A
chrX	104950551	104950571	Tier3_OT118_1_Intron	0.271	+	UNCOVERseqTier3	1	true	false	false	false	false	N/A	N/A	N/A	N/A	N/A	N/A	N/A	N/A	N/A	N/A	N/A
chr10	18627820	18627840	Tier3_OT119_2_Intron	0.261	-	UNCOVERseqTier3	1	true	false	false	false	false	N/A	N/A	N/A	N/A	N/A	N/A	N/A	N/A	N/A	N/A	N/A
chr17	17042051	17042071	Tier3_OT121_2_Intergenic	0.243	-	UNCOVERseqTier3	1	true	false	false	false	false	N/A	N/A	N/A	N/A	N/A	N/A	N/A	N/A	N/A	N/A	N/A
chr15	90221537	90221557	Tier3_OT122_2_Intron	0.227	+	UNCOVERseqTier3	1	true	false	false	false	false	N/A	N/A	N/A	N/A	N/A	N/A	N/A	N/A	N/A	N/A	N/A
chr4	97904012	97904032	Tier3_OT123_2_Intron	0.227	-	UNCOVERseqTier3	2	true	false	false	false	false	N/A	N/A	N/A	N/A	N/A	N/A	N/A	N/A	N/A	N/A	N/A
chr17	1159985	1160004	Tier3_OT124_1_Intron	0.225	-	UNCOVERseqTier3	1	true	false	false	false	false	N/A	N/A	N/A	N/A	N/A	N/A	N/A	N/A	N/A	N/A	N/A
chr17	81666856	81666876	Tier3_OT125_1_Exon	0.219	-	UNCOVERseqTier3	1	true	false	false	false	false	N/A	N/A	N/A	N/A	N/A	N/A	N/A	N/A	N/A	N/A	N/A
chr19	46227548	46227568	Tier3_OT126_2_Intergenic	0.209	-	UNCOVERseqTier3	1	true	false	false	false	false	N/A	N/A	N/A	N/A	N/A	N/A	N/A	N/A	N/A	N/A	N/A
chr9	136845404	136845424	Tier3_OT127_1_Exon	0.2	+	UNCOVERseqTier3	1	true	false	false	false	false	N/A	N/A	N/A	N/A	N/A	N/A	N/A	N/A	N/A	N/A	N/A
chr8	97595282	97595302	Tier3_OT128_2_Intergenic	0.196	+	UNCOVERseqTier3	3	true	false	false	false	false	N/A	N/A	N/A	N/A	N/A	N/A	N/A	N/A	N/A	N/A	N/A
chr7	15940654	15940674	Tier3_OT129_2_Intergenic	0.191	-	UNCOVERseqTier3	1	true	false	false	false	false	N/A	N/A	N/A	N/A	N/A	N/A	N/A	N/A	N/A	N/A	N/A
chr11	28238311	28238331	Tier3_OT131_2_Intron	0.185	+	UNCOVERseqTier3	2	true	false	false	false	false	N/A	N/A	N/A	N/A	N/A	N/A	N/A	N/A	N/A	N/A	N/A
chr19	42310374	42310394	Tier3_OT132_1_Exon	0.181	+	UNCOVERseqTier3	1	true	false	false	false	false	N/A	N/A	N/A	N/A	N/A	N/A	N/A	N/A	N/A	N/A	N/A
chr5	181217934	181217953	Tier3_OT133_1_Exon	0.174	+	UNCOVERseqTier3	1	true	false	false	false	false	N/A	N/A	N/A	N/A	N/A	N/A	N/A	N/A	N/A	N/A	N/A
chr1	44740222	44740242	Tier3_OT134_2_Intron	0.166	+	UNCOVERseqTier3	1	true	false	false	false	false	N/A	N/A	N/A	N/A	N/A	N/A	N/A	N/A	N/A	N/A	N/A
chr17	2082631	2082651	Tier3_OT135_1_Intron	0.16	+	UNCOVERseqTier3	1	true	false	false	false	false	N/A	N/A	N/A	N/A	N/A	N/A	N/A	N/A	N/A	N/A	N/A
chr1	2624197	2624217	Tier3_OT136_1_Intron	0.16	-	UNCOVERseqTier3	1	true	false	false	false	false	N/A	N/A	N/A	N/A	N/A	N/A	N/A	N/A	N/A	N/A	N/A
chr17	7226857	7226877	Tier3_OT138_1_Intron	0.136	+	UNCOVERseqTier3	1	true	false	false	false	false	N/A	N/A	N/A	N/A	N/A	N/A	N/A	N/A	N/A	N/A	N/A
chr22	24416909	24416929	Tier3_OT139_1_Exon	0.134	-	UNCOVERseqTier3	1	true	false	false	false	false	N/A	N/A	N/A	N/A	N/A	N/A	N/A	N/A	N/A	N/A	N/A
chr10	128071619	128071641	Tier3_OT140_1_Exon	0.126	-	UNCOVERseqTier3	1	true	false	false	false	false	N/A	N/A	N/A	N/A	N/A	N/A	N/A	N/A	N/A	N/A	N/A
chr10	117504330	117504350	Tier3_OT141_1_Other	0.122	+	UNCOVERseqTier3	1	true	false	false	false	false	N/A	N/A	N/A	N/A	N/A	N/A	N/A	N/A	N/A	N/A	N/A
chr10	55578869	55578889	Tier3_OT142_1_Intron	0.119	-	UNCOVERseqTier3	1	true	false	false	false	false	N/A	N/A	N/A	N/A	N/A	N/A	N/A	N/A	N/A	N/A	N/A
chrX	48516949	48516969	Tier3_OT143_1_Intron	0.117	+	UNCOVERseqTier3	1	true	false	false	false	false	N/A	N/A	N/A	N/A	N/A	N/A	N/A	N/A	N/A	N/A	N/A
chr4	97633904	97633924	Tier3_OT144_1_Intron	0.117	-	UNCOVERseqTier3	3	true	false	false	false	false	N/A	N/A	N/A	N/A	N/A	N/A	N/A	N/A	N/A	N/A	N/A
chr15	42548847	42548867	Tier3_OT145_1_Exon	0.115	-	UNCOVERseqTier3	1	true	false	false	false	false	N/A	N/A	N/A	N/A	N/A	N/A	N/A	N/A	N/A	N/A	N/A
chr7	158518642	158518662	Tier3_OT147_1_Intron	0.087	+	UNCOVERseqTier3	1	true	false	false	false	false	N/A	N/A	N/A	N/A	N/A	N/A	N/A	N/A	N/A	N/A	N/A
chr12	508980	509000	Tier3_OT148_1_Intron	0.085	-	UNCOVERseqTier3	1	true	false	false	false	false	N/A	N/A	N/A	N/A	N/A	N/A	N/A	N/A	N/A	N/A	N/A
chr3	64444755	64444776	Tier3_OT149_1_Other	0.079	-	UNCOVERseqTier3	1	true	false	false	false	false	N/A	N/A	N/A	N/A	N/A	N/A	N/A	N/A	N/A	N/A	N/A
chr19	13139600	13139620	Tier3_OT151_1_Exon	0.079	+	UNCOVERseqTier3	1	true	false	false	false	false	N/A	N/A	N/A	N/A	N/A	N/A	N/A	N/A	N/A	N/A	N/A
chr19	3668163	3668183	Tier3_OT153_1_Intron	0.077	+	UNCOVERseqTier3	1	true	false	false	true	false	A>G	0.706819	0.912793	Enhanced	0.3	0.125	0.013	0.193	0.144	N/A	N/A
chr15	100513286	100513306	Tier3_OT154_1_Intron	0.077	-	UNCOVERseqTier3	1	true	false	false	false	false	N/A	N/A	N/A	N/A	N/A	N/A	N/A	N/A	N/A	N/A	N/A
chr4	338202	338222	Tier3_OT155_1_Intron	0.072	+	UNCOVERseqTier3	1	true	false	false	false	false	N/A	N/A	N/A	N/A	N/A	N/A	N/A	N/A	N/A	N/A	N/A
chr18	4095289	4095309	Tier3_OT156_1_Intron	0.071	+	UNCOVERseqTier3	1	true	false	false	false	false	N/A	N/A	N/A	N/A	N/A	N/A	N/A	N/A	N/A	N/A	N/A
chr13	99778629	99778648	Tier3_OT157_1_Intron	0.056	+	UNCOVERseqTier3	1	true	false	false	false	false	N/A	N/A	N/A	N/A	N/A	N/A	N/A	N/A	N/A	N/A	N/A
chr2	209690836	209690856	Tier3_OT158_1_Exon	0.054	-	UNCOVERseqTier3	1	true	false	false	false	false	N/A	N/A	N/A	N/A	N/A	N/A	N/A	N/A	N/A	N/A	N/A
chr3	47008440	47008460	Tier3_OT159_1_Exon	0.047	-	UNCOVERseqTier3	1	true	false	false	false	false	N/A	N/A	N/A	N/A	N/A	N/A	N/A	N/A	N/A	N/A	N/A
chr1	21298140	21298160	Tier3_OT161_1_Exon	0.043	+	UNCOVERseqTier3	1	true	false	false	false	false	N/A	N/A	N/A	N/A	N/A	N/A	N/A	N/A	N/A	N/A	N/A
chr16	81826763	81826783	Tier3_OT162_1_Intron	0.042	+	UNCOVERseqTier3	1	true	false	false	false	false	N/A	N/A	N/A	N/A	N/A	N/A	N/A	N/A	N/A	N/A	N/A
chr8	50728188	50728208	Tier3_OT163_1_Intron	0.034	-	UNCOVERseqTier3	1	true	false	false	false	false	N/A	N/A	N/A	N/A	N/A	N/A	N/A	N/A	N/A	N/A	N/A
chr9	17290589	17290609	Tier3_OT164_1_Intron	0.032	+	UNCOVERseqTier3	3	true	false	false	false	false	N/A	N/A	N/A	N/A	N/A	N/A	N/A	N/A	N/A	N/A	N/A
chr10	32642350	32642370	Tier3_OT165_1_Intron	0.032	+	UNCOVERseqTier3	1	true	false	false	true	false	C>T	0.351093	0.685925	Enhanced	0.045	0.18	0.252	0.167	0.169	N/A	N/A
chrX	138778729	138778749	Tier3_OT166_1_Intron	0.029	-	UNCOVERseqTier3	3	true	false	false	false	false	N/A	N/A	N/A	N/A	N/A	N/A	N/A	N/A	N/A	N/A	N/A
chrX	14809617	14809637	Tier3_OT167_1_Other	0.029	-	UNCOVERseqTier3	1	true	false	false	false	false	N/A	N/A	N/A	N/A	N/A	N/A	N/A	N/A	N/A	N/A	N/A
chr1	244994673	244994693	Tier3_OT168_1_Intron	0.019	+	UNCOVERseqTier3	1	true	false	false	false	false	N/A	N/A	N/A	N/A	N/A	N/A	N/A	N/A	N/A	N/A	N/A
chr17	8236199	8236218	plex329OT144	0	+	NotUNCOVERseq_Charite	1	false	true	false	false	false	N/A	N/A	N/A	N/A	N/A	N/A	N/A	N/A	N/A	N/A	N/A
chr11	10674973	10674991	plex329OT18	0	-	NotUNCOVERseq_Charite	1	false	true	false	false	false	N/A	N/A	N/A	N/A	N/A	N/A	N/A	N/A	N/A	N/A	N/A
chr7	124863505	124863520	plex329OT269	0	+	NotUNCOVERseq_Charite	1	false	true	false	false	false	N/A	N/A	N/A	N/A	N/A	N/A	N/A	N/A	N/A	N/A	N/A
chr7	44796771	44796787	plex329OT280	0	-	NotUNCOVERseq_Charite	1	false	true	false	false	false	N/A	N/A	N/A	N/A	N/A	N/A	N/A	N/A	N/A	N/A	N/A
chr8	144679271	144679290	plex329OT291	0	+	NotUNCOVERseq_Charite	1	false	true	false	false	false	N/A	N/A	N/A	N/A	N/A	N/A	N/A	N/A	N/A	N/A	N/A
chrX	55025838	55025848	plex329OT328	0	-	NotUNCOVERseq_Charite	1	false	true	false	false	false	N/A	N/A	N/A	N/A	N/A	N/A	N/A	N/A	N/A	N/A	N/A
chr14	22547566	22547582	plex329OT82	0	+	NotUNCOVERseq_Charite	1	false	true	false	false	false	N/A	N/A	N/A	N/A	N/A	N/A	N/A	N/A	N/A	N/A	N/A
chr14	22924021	22924035	plex329OT83	0	+	NotUNCOVERseq_Charite	1	false	true	false	false	false	N/A	N/A	N/A	N/A	N/A	N/A	N/A	N/A	N/A	N/A	N/A
chr2	133715387	133715406	plex329OT181	0	-	EmpiricalOverlap	1	false	true	true	false	false	N/A	N/A	N/A	N/A	N/A	N/A	N/A	N/A	N/A	N/A	N/A
chr10	97283088	97283107	73E96DB9624844AZ0Z	0	+	EmpiricalOverlap	3	false	true	true	false	false	N/A	N/A	N/A	N/A	N/A	N/A	N/A	N/A	N/A	N/A	N/A
chr6	63211592	63211611	plex329OT265	0	+	NotUNCOVERseq_Charite	1	false	true	false	true	false	N/A	N/A	N/A	N/A	N/A	N/A	N/A	N/A	N/A	N/A	N/A
chr15	25798315	25798333	plex329OT95	0	+	NotUNCOVERseq_Charite	1	false	true	false	true	false	N/A	N/A	N/A	N/A	N/A	N/A	N/A	N/A	N/A	N/A	N/A
chr2	3054245	3054263	plex329OT200	0	+	NotUNCOVERseq_Charite	1	false	true	false	true	false	N/A	N/A	N/A	N/A	N/A	N/A	N/A	N/A	N/A	N/A	N/A
chr6	41771841	41771861	plex329OT261	0	+	NotUNCOVERseq_Charite	1	false	true	false	true	false	N/A	N/A	N/A	N/A	N/A	N/A	N/A	N/A	N/A	N/A	N/A
chr14	105529242	105529261	plex329OT80	0	+	NotUNCOVERseq_Charite	1	false	true	false	true	false	N/A	N/A	N/A	N/A	N/A	N/A	N/A	N/A	N/A	N/A	N/A
chr3	41199180	41199196	plex329OT218	0	+	NotUNCOVERseq_Charite	1	false	true	false	true	false	N/A	N/A	N/A	N/A	N/A	N/A	N/A	N/A	N/A	N/A	N/A
chr9	87886273	87886292	plex329OT314	0	+	EmpiricalOverlap	1	false	true	true	true	false	N/A	N/A	N/A	N/A	N/A	N/A	N/A	N/A	N/A	N/A	N/A
chr9	91039968	91039986	plex329OT315	0	-	NotUNCOVERseq_Charite	1	false	true	false	true	false	N/A	N/A	N/A	N/A	N/A	N/A	N/A	N/A	N/A	N/A	N/A
chr5	62678505	62678522	plex18OT14	0	+	NotUNCOVERseq_Charite	2	false	true	false	true	false	N/A	N/A	N/A	N/A	N/A	N/A	N/A	N/A	N/A	N/A	N/A
chr6	48363518	48363536	plex329OT263	0	-	NotUNCOVERseq_Charite	3	false	true	false	true	false	N/A	N/A	N/A	N/A	N/A	N/A	N/A	N/A	N/A	N/A	N/A
chr2	42864363	42864381	plex329OT201	0	+	NotUNCOVERseq_Charite	1	false	true	false	true	false	C>T	0.869679	0.731168	Reduced	0.012	0.00157	0	1e-05	0.00062	N/A	N/A
chr9	135296676	135296693	plex329OT306	0	+	NotUNCOVERseq_Charite	1	false	true	false	true	false	N/A	N/A	N/A	N/A	N/A	N/A	N/A	N/A	N/A	N/A	N/A
chr15	84200239	84200257	plex18OT2	0	-	NotUNCOVERseq_Charite	3	false	true	false	true	false	N/A	N/A	N/A	N/A	N/A	N/A	N/A	N/A	N/A	N/A	N/A
chr15	85204837	85204855	plex329OT106	0	-	NotUNCOVERseq_Charite	3	false	true	false	true	false	N/A	N/A	N/A	N/A	N/A	N/A	N/A	N/A	N/A	N/A	N/A
chr6	52062692	52062711	plex329OT264	0	+	NotUNCOVERseq_Charite	1	false	true	false	true	false	N/A	N/A	N/A	N/A	N/A	N/A	N/A	N/A	N/A	N/A	N/A
chr15	84473305	84473323	plex329OT105	0	+	NotUNCOVERseq_Charite	3	false	true	false	true	false	C>T	0.808142	0.759549	Reduced	0.012	0.032	0	0.085	0.00909	N/A	N/A
chr9	133310440	133310458	plex329OT304	0	-	NotUNCOVERseq_Charite	1	false	true	false	true	false	N/A	N/A	N/A	N/A	N/A	N/A	N/A	N/A	N/A	N/A	N/A
chr7	150706666	150706684	plex329OT272	0	-	NotUNCOVERseq_Charite	2	false	true	false	true	false	N/A	N/A	N/A	N/A	N/A	N/A	N/A	N/A	N/A	N/A	N/A
chr13	112680608	112680626	plex329OT63	0	-	NotUNCOVERseq_Charite	1	false	true	false	true	false	N/A	N/A	N/A	N/A	N/A	N/A	N/A	N/A	N/A	N/A	N/A
chr5	181189224	181189242	plex329OT244	0	+	NotUNCOVERseq_Charite	1	false	true	false	true	false	N/A	N/A	N/A	N/A	N/A	N/A	N/A	N/A	N/A	N/A	N/A
chr1	3690313	3690332	plex329OT72	0	-	NotUNCOVERseq_Charite	1	false	true	false	true	false	N/A	N/A	N/A	N/A	N/A	N/A	N/A	N/A	N/A	N/A	N/A
chr4	11235654	11235673	Insilico1	0	-	InSilicoCriteria	3	false	false	false	true	false	G>A	0.351093	0.716391	Enhanced	0.127	0.201	0.257	0.047	0.036	N/A	N/A
chr8	56122471	56122490	Insilico2	0	+	InSilicoCriteria	1	false	false	false	true	false	T>C	0.61581	0.920352	Enhanced	0.043	0.176	0.00058	0.222	0.078	N/A	N/A
chr8	141809999	141810018	Insilico3	0	+	InSilicoCriteria	1	false	false	false	true	false	A>G	0.549894	0.787042	Enhanced	0.119	0.018	0	0.00081	0.00041	N/A	N/A
chr16	17348551	17348571	Insilico4	0	+	InSilicoCriteria	1	false	false	false	true	false	G>C	0.157232	0.825874	Enhanced	0.075	0.00937	0	0.00047	0.00872	N/A	N/A
chr8	98589678	98589697	Insilico5	0	+	InSilicoCriteria	2	false	false	false	true	false	C>A	0.0883007	0.645627	Enhanced	0.011	0.016	0.00019	0.046	0.06	N/A	N/A
chr20	32233281	32233299	Insilico6	0	+	InSilicoCriteria	1	false	false	false	true	false	G>A	0.107549	0.746832	Enhanced	0.053	0.00916	0	0.00028	0.00041	N/A	N/A
chr16	89162639	89162658	Insilico7	0	-	InSilicoCriteria	1	false	false	false	true	false	A>G	0.733526	0.733526	Neutral	0.032	0.00242	0	0.0001	0	N/A	N/A
chr12	129801128	129801147	Insilico8	0	-	InSilicoCriteria	1	false	false	false	true	false	G>C	N/A	0.54094	Enabled	0.027	0.00183	0	4e-05	0.00062	N/A	N/A
chr7	47724487	47724506	Insilico9	0	-	InSilicoCriteria	1	false	false	false	true	false	T>C	0.38898	0.777321	Enhanced	0.027	0.00262	0	6e-05	0.00021	N/A	N/A
chr11	89426665	89426684	Insilico10	0	-	InSilicoCriteria	1	false	false	false	true	false	G>A	0.369169	0.700657	Enhanced	0.0013	0.025	0.013	7e-05	0.00166	N/A	N/A
chr1	204685459	204685476	Insilico11	0	+	InSilicoCriteria	1	false	false	false	true	false	N/A	0.530963	N/A	N/A	N/A	N/A	N/A	N/A	N/A	N/A	N/A
chr3	138348884	138348902	Insilico12	0	-	InSilicoCriteria	1	false	false	false	true	false	N/A	0.756767	N/A	N/A	N/A	N/A	N/A	N/A	N/A	N/A	N/A
chr7	122306040	122306059	Insilico13	0	+	InSilicoCriteria	1	false	false	false	true	false	N/A	0.683932	N/A	N/A	N/A	N/A	N/A	N/A	N/A	N/A	N/A
chr15	82472843	82472863	Insilico14	0	-	InSilicoCriteria	1	false	false	false	true	false	N/A	0.814302	N/A	N/A	N/A	N/A	N/A	N/A	N/A	N/A	N/A
chr17	74862650	74862667	Insilico15	0	+	InSilicoCriteria	1	false	false	false	true	false	N/A	0.620545	N/A	N/A	N/A	N/A	N/A	N/A	N/A	N/A	N/A
chr19	46405134	46405153	Insilico16	0	+	InSilicoCriteria	1	false	false	false	true	false	N/A	0.743495	N/A	N/A	N/A	N/A	N/A	N/A	N/A	N/A	N/A
chr20	23633810	23633828	Insilico17	0	+	InSilicoCriteria	1	false	false	false	true	false	N/A	0.66162	N/A	N/A	N/A	N/A	N/A	N/A	N/A	N/A	N/A
chr12	57097726	57097749	CASTseq1	0	-	CASTseqCriteria	1	false	false	false	false	true	N/A	N/A	N/A	N/A	N/A	N/A	N/A	N/A	N/A	62	45
chr5	138564795	138564818	CASTseq2	0	-	CASTseqCriteria	1	false	false	false	false	true	N/A	N/A	N/A	N/A	N/A	N/A	N/A	N/A	N/A	66	39
chr19	19105438	19105461	CASTseq3	0	-	CASTseqCriteria	1	false	false	false	false	true	N/A	N/A	N/A	N/A	N/A	N/A	N/A	N/A	N/A	26	21
chr1	99355110	99355130	CASTseq4	0	+	CASTseqCriteria	1	false	false	false	false	true	N/A	N/A	N/A	N/A	N/A	N/A	N/A	N/A	N/A	221	2
chr9	131725484	131725508	CASTseq5	0	+	CASTseqCriteria	1	false	false	false	false	true	N/A	N/A	N/A	N/A	N/A	N/A	N/A	N/A	N/A	20	8
chr1	74996950	74996975	CASTseq6	0	+	CASTseqCriteria	1	false	false	false	false	true	N/A	N/A	N/A	N/A	N/A	N/A	N/A	N/A	N/A	22442	6
chr4	74381251	74381273	CASTseq7	0	+	CASTseqCriteria	1	false	false	false	false	true	N/A	N/A	N/A	N/A	N/A	N/A	N/A	N/A	N/A	7136	4
chr17	69121408	69121429	CASTseq8	0	-	CASTseqCriteria	1	false	false	false	false	true	N/A	N/A	N/A	N/A	N/A	N/A	N/A	N/A	N/A	14188	3
chr6	100826377	100826399	CASTseq9	0	+	CASTseqCriteria	3	false	false	false	false	true	N/A	N/A	N/A	N/A	N/A	N/A	N/A	N/A	N/A	12546	2
chr2	32575479	32575500	CASTseq10	0	-	CASTseqCriteria	2	false	false	false	false	true	N/A	N/A	N/A	N/A	N/A	N/A	N/A	N/A	N/A	621	2
chr5	37970288	37970310	plex329OT248	0	-	PreviousHit	1	false	false	false	true	false	N/A	N/A	N/A	N/A	N/A	N/A	N/A	N/A	N/A	N/A	N/A
chr17	37985648	37985672	E0BDACADDEF44B0Z0Z	0	+	PreviousHit	3	false	false	false	true	false	N/A	N/A	N/A	N/A	N/A	N/A	N/A	N/A	N/A	N/A	N/A
chr11	70086588	70086611	plex329OT35	0	-	AnnotationDiscrepancy	1	false	false	false	true	false	N/A	N/A	N/A	N/A	N/A	N/A	N/A	N/A	N/A	N/A	N/A
